# Supplementary material for: Oxidized Low-Density Lipoprotein Induces Reactive Oxygen Species-Dependent Proliferation of Intestinal Epithelial Cells
Source: Pharmaceuticals (Basel). 2024 Nov 1;17(11):1466. doi: 10.3390/ph17111466 (PMC11597178; doi:10.3390/ph17111466)
Supplement: Supplementary file 1 [file pharmaceuticals-17-01466-s001.zip]

Archive with 1 entries (1 files):
- pharmaceuticals-3253196-supplementary.pdf
